# Supplementary material for: Comparison of Kompetitive Allele Specific PCR (KASP) and genotyping by sequencing (GBS) for quality control analysis in maize
Source: BMC Genomics. 2015 Nov 6;16:908. doi: 10.1186/s12864-015-2180-2 (PMC4636831; doi:10.1186/s12864-015-2180-2)
Supplement: Additional file 1: — Summary of the 200 KASP SNPs used for genotyping. (XLSX 17 kb) [file 12864_2015_2180_MOESM1_ESM.xlsx]

## Sheet: Sheet1
Additional file 1 Summary of the 191 KASP SNPs used in the study. The subste of SNPs that are routnely used
for QC genotyping are indicated in the second column.
Marker	Purpose	Chromosome	Physical map position (bp)		Summary by chromosome
PZA00175_2	QC	1	8510027
PZA02094_9		1	15725672		Chrom	No. of SNPs
PHM4597_14		1	38608156		1	28
PHM11000_21		1	43712019		2	21
PZB01062_3	QC	1	56846728		3	19
PZA03561_1		1	60212051		4	20
PZA01267_3		1	76054042		5	20
PHM10621_29	QC	1	101421468		6	18
PZA01254_2		1	106204446		7	18
PHM1932_51		1	118875639		8	19
csu1138_3		1	119018614		9	19
PHM1725_34		1	150544945		10	18
PZA02741_1	QC	1	161072169		Total	200
PZA02135_2		1	166550294
PHM1968_22	QC	1	183647544
PHM5622_21		1	183831657
PHM12706_14	QC	1	212356401
PHM1438_34		1	212389447
PZA00664_3	QC	1	227542649
PZA02186_1		1	227896382
PZA02269_3	QC	1	252722026
glb1_2		1	257415499
PZB00008_1		1	268371949
PZB01403_1	QC	1	285273845
PHM4752_14	QC	1	298874066
PZE0186065237	QC and msv	1
PZE0186365075	QC and msv	1
PZE-101093951	QC and msv	1
PHM13440_13	QC	2	2527344
PZA02337_4		2	15507941
PHM6111_5	QC	2	21990814
PZA01374_1		2	28316042
PZA02378_7	QC	2	35040818
PZA02496_1		2	40814083
PZA02168_1		2	51780601
PHM3457_6	QC	2	62804122
PHM13360_13	QC	2	107146579
PHM3626_3	QC	2	125642617
PZA03211_6	QC	2	148837605
PZA00495_5	QC	2	170377814
vdac1a_1		2	173767689
PZA03529_1		2	186512251
PHM3668_12	QC	2	195555350
PZB01103_2		2	200020987
PZA01885_2		2	206881202
PZA03602_1		2	209504204
PZA00527_10	QC	2	216833071
PZA01991_3		2	220397345
PZD00022_5	QC	2	233128511
PZA02090_1	QC	3	4138512
PZA00508_2		3	11895613
PHM2343_25	QC	3	27981649
PZA02255_2		3	33226251
PZA01447_1	QC	3	53549251
PZA02589_1		3	57360226
PHM5502_31	QC	3	67284067
PZA00109_4		3	82173052
PZA02742_1	QC	3	97441783
PZA00707_9		3	110715954
PZA00413_20	QC	3	125192432
PZA02299_16		3	130082791
PHM1745_16		3	140079003
PHM4955_12		3	150256198
PZA00667_2	QC	3	161516227
PHM17210_5	QC	3	178229653
PZA03647_1		3	185318331
PZB01109_1	QC	3	194643731
PHM15964_16	QC	3	221986592
PZA02358_1	QC	4	11329241
PZA02385_6		4	15274450
PZA02457_1		4	29031200
PHM5572_19	QC	4	35384118
PZA03247_1		4	35769506
PZA00726_10	QC	4	60768063
bt2_7		4	66290994
PZA00218_1	QC	4	78946415
PZA03203_2		4	90203822
PZA03536_1	QC	4	107751353
PZA03409_1	QC	4	128632208
PZA02027_1		4	133043273
PZA01477_3	QC	4	172301064
PZA00941_2		4	185562016
PHM4348_16		4	197538207
PZA02779_1	QC	4	207114208
PHM4117_14		4	215393158
PZA00399_11	QC	4	229644826
PZA03322_5	QC	4	242019440
PZA00282_19		4	245123514
PZA02462_1	QC	5	6820571
PZA03092_7		5	11992705
PZA01427_1	QC	5	23135578
PZA00981_3	QC	5	37030384
PHM12992_5		5	38502372
PZA02207_1		5	49203492
PHM4165_14	QC	5	65741535
PHM16788_6		5	72504523
PZA00643_13	QC	5	91096945
PZA00881_1		5	97952638
PZA02164_16	QC	5	112179855
PZA00636_7		5	115246699
PHM662_27	QC	5	135569668
PZA01983_1		5	135578438
PZA01608_1		5	158599491
ae1_7	QC	5	167873309
PHM1899_157		5	179060561
PZA00352_23	QC	5	191075557
PHM3512_186		5	203434263
PZA02480_1	QC	5	214953055
PZA00440_1	QC	6	22404308
PZA03120_1	QC	6	57774238
PZA00355_2	QC	6	78756133
PZB01009_2		6	84665035
PZA00214_1	QC	6	91704092
PZB01658_1	QC	6	102953833
PZA01029_1		6	114031392
lac1_3	QC	6	120230802
PZA00571_1		6	120679943
PZA01591_1	QC	6	125113941
PZA01618_2		6	129927781
PZA02187_1	QC	6	139106115
PZA02478_7		6	141111650
PZA02436_1	QC	6	149251173
PZA01462_1	QC	6	155546716
PHM597_18		6	157943848
PHM3466_69	QC	6	167148384
PHM4468_13		6	167527305
PHM3078_12	QC	7	5963009
PZA02872_1		7	13058813
PHM4080_15	QC	7	20240404
PZA03344_2		7	22002659
PHM4353_31		7	36392983
PZA00084_2	QC	7	43948264
PZA03363_1		7	49538583
PHM4818_15		7	68051404
PZA03645_1	QC	7	73892322
PZA01210_1		7	75099046
PZA01933_3	QC	7	98070498
PZA01946_7		7	123601837
PZD00054_1	QC	7	130488434
PZB00752_1		7	131103240
PZA00405_6		7	138551416
PZA02260_2		7	153012827
PZA00795_1		7	159417489
PZA01533_2	QC	7	162381818
PZA02174_2	QC	8	4101256
PZA02955_3		8	14721554
PHM2350_17	QC	8	23985819
PZA00498_5	QC	8	48775713
PHM3856_10		8	55008368
PZA00793_2	QC	8	64421988
PZA00379_2		8	65657055
PHM11114_7	QC	8	70899841
PHM4134_8	QC	8	105795742
PZA01972_14		8	111333947
PHM5805_19	QC	8	120875248
PZB02155_1		8	123272935
PZA00770_1	QC	8	134140609
PZA02011_1		8	140212456
PZA03651_1		8	146342784
PZA03182_5	QC	8	152155087
PZA01857_1		8	156100505
PZA02746_2		8	163067200
PHM2749_10	QC	8	171703522
PHM4942_12		9	3166446
sh1_12	QC	9	11340882
PHM5181_10	QC	9	15582065
PZA00860_1		9	18684111
PZB01110_6		9	24028336
PHM229_15	QC	9	30003189
PZA01791_2	QC	9	77467426
PZB00761_1		9	83959651
PZA01062_1	QC	9	88057320
PZA03596_1		9	90436248
PZB01899_1	QC	9	98502843
PZB01358_1		9	106774837
PZA02325_4	QC	9	117870773
PZA00840_1		9	124112589
PHM7916_4	QC	9	132762904
PZA01096_1		9	133450713
PZA01715_2	QC	9	142948449
PZA01715_1		9	142948545
PHM1911_173		9	148570003
PZA01313_2		10	3598262
PHM2828_83		10	6121374
PHM1752_36	QC	10	9746552
PHM15331_16		10	10432605
PHM3922_32	QC	10	17722938
PHM4066_11	QC	10	41187565
PHM1155_14	QC	10	62063210
PHM2770_19	QC	10	72565410
PZA00814_1	QC	10	87194491
PZA01919_2	QC	10	111260278
PHM13687_14		10	117796822
PZA03713_1		10	121489957
PZA00866_2	QC	10	124203565
PZA01241_2		10	130452676
PHM15868_56		10	137132183
PZA03605_1	QC	10	141830532
PHM3309_8		10	144752780
PHM3736_11		10	147762925
